# Supplementary material for: The maximum evaporative potential of constant wear immersion suits influences the risk of excessive heat strain for helicopter aircrew
Source: PLoS One. 2018 May 3;13(5):e0196606. doi: 10.1371/journal.pone.0196606 (PMC5933755; doi:10.1371/journal.pone.0196606)
Supplement: S1 Raw Data — (XLSX) [file pone.0196606.s001.xlsx]

## Sheet: Data
	Rt (°C·m2/W)					Ret (kPa·m2/W)					It (clo)	Im	im/clo
0.4 m/s Wind-Speed	Test 1	Test 2	Test 3	Average		Test 1	Test 2	Test 3	Average
FLY-1	0.2382	0.2407	0.2244	0.234433		0.037	0.0407	0.0392	0.0389667		1.5121	0.364895	0.241317
FLY-2	0.269	0.2649	0.2739	0.269267		0.0441	0.0422	0.043	0.0431		1.73677	0.378919	0.218175
FLY-3	0.3165	0.322	0.3221	0.3202		0.0514	0.0512	0.0512	0.0512667		2.06529	0.378816	0.18342
CWIS-1	0.2725	0.2687	0.2776	0.272933		0.0659	0.0613	0.0595	0.0622333		1.76042	0.265996	0.151098
CWIS-2	0.3139	0.3144	0.3235	0.317267		0.0714	0.070023	0.0684	0.069941		2.04637	0.275128	0.134447
CWIS-3	0.3316	0.3347	0.3349	0.333733		0.0731	0.0735	0.072615	0.0730717		2.15258	0.277008	0.128686
	Rt (°C·m2/W)					Ret (kPa·m2/W)					It (clo)	Im	im/clo
1.12 m/s Wind-Speed	Test 1	Test 2	Test 3	Average		Test 1	Test 2	Test 3	Average
FLY-1	0.1914	0.1957	0.1747	0.187267		0.0285	0.0276	0.0278	0.0279667		1.20787	0.406126	0.336234
FLY-2	0.2165	0.2121	0.2205	0.216367		0.032	0.0301	0.0307	0.0309333		1.39557	0.424234	0.303987
FLY-3	0.2725	0.2706	0.2712	0.271433		0.0363	0.0378	0.0379	0.0373333		1.75075	0.440969	0.251875
CWIS-1	0.2209	0.2238	0.2245	0.223067		0.0482	0.0456	0.0465	0.0467667		1.43878	0.289294	0.201069
CWIS-2	0.2697	0.2688	0.2769	0.2718		0.049893	0.0494	0.0511	0.050131		1.75311	0.32884	0.187575
CWIS-3	0.2846	0.2883	0.287	0.286633		0.0529	0.0544	0.0538	0.0537		1.84878	0.323738	0.175109
	Rt (°C·m2/W)					Ret (kPa·m2/W)					It (clo)	Im	im/clo
2.2 m/s Wind-Speed	Test 1	Test 2	Test 3	Average		Test 1	Test 2	Test 3	Average
FLY-1	0.1606	0.1657	0.1609	0.1624		0.0222	0.0233	0.0221	0.0225333		1.04748	0.437121	0.417308
FLY-2	0.1797	0.178	0.1813	0.179667		0.0249	0.0237	0.0241	0.0242333		1.15885	0.449672	0.388033
FLY-3	0.225	0.2305	0.229	0.228167		0.0285	0.0293	0.0293	0.0290333		1.47168	0.476647	0.323881
CWIS-1	0.1916	0.1967	0.197	0.1951		0.0401	0.0413	0.0404	0.0406		1.25839	0.291456	0.231609
CWIS-2	0.2385	0.236	0.2431	0.2392		0.044	0.04351	0.0438	0.04377		1.54284	0.331456	0.214835
CWIS-3	0.251	0.2546	0.2525	0.2527		0.0466	0.0462	0.0457	0.0461667		1.62992	0.331985	0.203682
